# Supplementary material for: The Glucosylceramide Synthase Inhibitor PDMP Causes Lysosomal Lipid Accumulation and mTOR Inactivation
Source: Int J Mol Sci. 2021 Jun 30;22(13):7065. doi: 10.3390/ijms22137065 (PMC8268262; doi:10.3390/ijms22137065)
Supplement: Supplementary file 1 [file ijms-22-07065-s001.zip]

Archive with 1 entries (1 files):
- ijms-1232646-supplementary.pdf
